# Supplementary material for: Construction and evaluation of STZ-induced diabetes and diabetic kidney disease models in C57BL/6J mice
Source: Front Endocrinol (Lausanne). 2025 Dec 17;16:1711035. doi: 10.3389/fendo.2025.1711035 (PMC12753433; doi:10.3389/fendo.2025.1711035)
Supplement: Supplementary file 1 [file Table1.xlsx]

## Sheet: Sheet1
Experimental data of the preliminary experiment
Groups	Frequency (n)	Drug and dosage	Modeling success rate (%)	Mortality (%)		Random blood glucose in each group during the preliminary experiment
CON	5	Citrate buffer（0.1M）	-	-		Weeks Groups	Pre-injection（-1W）	0W	2W	4W	6W	8W	10W
CUS	10	STZ（45mg/kg/d *5d）	1	0.1		CON1	6.7	6.8	8.7	7.2	7.5	6.7	6.9
HUS	10	STZ（45mg/kg/d *5d）	1	0.8		CON2	7.1	7.2	6.9	8.1	8.7	7.9	7.5
Note: CUS, STZ + unilateral nephrectomy on standard diet; STZ + unilateral nephrectomy on high-fat diet.						CON3	7.2	7.9	8.1	6.9	6.7	8.3	8.2
						CON4	7.5	8.3	7.7	7.8	7.3	7.1	7.8
						CON5	7.3	7.5	8.5	8.4	8	8.6	8.1
						CUS1	6.9	17.2	17.5	23.2	27.1	26.4	22.5
						CUS2	7.3	19.5	19.8	22.5	26.8	27.5	25.1
						CUS3	7.1	16.8	20.3	23.8	24.8	29.2	28.7
						CUS4	6.8	18.3	19.6	22.1	25.1	31.8	die
						CUS5	6.6	20.6	21.2	24.7	30.2	28.4	26.3
						CUS6	7	22	23.7	26.9	30.5	30.7	30.8
						CUS7	7.2	17.9	19.1	23.8	27.9	32.1	27.6
						CUS8	6.7	20.1	21.9	25.3	29.9	28.9	29.2
						CUS9	7.1	19.2	20.4	20.2	24.9	31.5	26.8
						CUS10	7.3	18.7	19.5	23.2	26.9	29.8	27.5
						HUS1	6.8	21.5	23.1	28.7	31.2	32	33.3
						HUS2	6.6	19.9	22.8	29.1	32.1	33.3	die
						HUS3	7.2	22.4	24.1	31.5	30.8	32.9	die
						HUS4	6.6	23.7	24.5	26.3	31.9	die
						HUS5	7	18	20.9	30	32.7	die
						HUS6	7.1	21.1	22.6	25.6	32	33.3	die
						HUS7	7.8	19.3	26.5	32.8	33.3	die
						HUS8	6.7	20.5	24.6	27.2	30.3	31.8	33.3
						HUS9	7.1	22.3	20.9	28.9	32.9	33.3	die
						HUS10	6.7	17.6	25.2	31.3	33.3	die
						Note: The maximum measurement value of the glucometer is 33.3 mmol/L.
