# Supplementary material for: Construction and evaluation of STZ-induced diabetes and diabetic kidney disease models in C57BL/6J mice
Source: Front Endocrinol (Lausanne). 2025 Dec 17;16:1711035. doi: 10.3389/fendo.2025.1711035 (PMC12753433; doi:10.3389/fendo.2025.1711035)
Supplement: Supplementary file 2 [file Table2.xlsx]

## Sheet: Sheet1
Rate of Successful Model Induction, Glycemic Relapse, and Mortality in Mice
Groups	Frequency (n)	Pre-enrollment death (n)	Actual enrolled (n)	Successful induction of DM (n,%)	Post-enrollment death (n,%)	Glycemic improvement (n,%)	Persistent hyperglycemia/DKD (n,%)	Cause of death
CON	5	-	5	-	-	-	-	-
CU	5	1	4	-	-	-	-	Left polycystic kidney noted during surgery; bleeding occurred during ligation. Death likely due to intra-abdominal infection.
CS	5	1	4	4 (100%)	0 (0%)	1 (25%)	3 (75%)	Technical error during intraperitoneal injection of STZ.
CUS	5	2	3	3 (100%)	0 (0%)	0 (0%)	3 (100%)	One death intraoperatively due to deep anesthesia; one postoperative death of unknown cause.
HS	10	1	9	9 (100%)	1 (11.1%)	7 (77.8%)	1 (11.1%)	One death after sham surgery due to wound biting; one death of unknown cause after blood glucose recovery.
HUS	15	0	15	15 (100%)	2 (13.3%)	5 (33.3%)	8 (53.3%)	death of unknown cause after blood glucose recovery.
Total	45	5	40	31 (100%)	3 (9.7%)	13 (41.9%)	15 (48.4%)	-
Weeks	-8W	-8W - 0W		0W	0W-19W	19W
